# Supplementary material for: Oropharyngeal microbiome profiled at admission is predictive of the need for respiratory support among COVID-19 patients
Source: Front Microbiol. 2022 Sep 30;13:1009440. doi: 10.3389/fmicb.2022.1009440 (PMC9561819; doi:10.3389/fmicb.2022.1009440)
Supplement: SUPPLEMENTARY Table S2 — Full statistics of Wilcoxon Rank Sum test comparing microbial abundance features between COVID-19+ and COVID-19- patients. Full results comparing species abundances between COVID-19- and COVID-19+ patients using the Wilcoxon Rank Sum test and Bonferroni correction for multiple comparisons. [file Table_2.csv]

instance.otu	covid_neg_mean	covid_neg_sd	covid_pos_mean	covid_pos_sd	p_value	bonferroni_p_adjusted
s__Actinomyces_graevenitzii	0.1842934	0.412057152	0.943058587	2.203806791	0.017766441	1
s__Actinomyces_naeslundii	0.001015	0.007177134	0.047138587	0.209327471	0.014775762	1
s__Actinomyces_odontolyticus	0.2433462	0.489917931	0.271082826	0.44299116	0.117680009	1
s__Actinomyces_oris	0.2966512	0.618353249	0.355884891	0.909066909	0.178272502	1
s__Actinomyces_sp_HMSC035G02	0.1356904	0.277996851	0.142087935	0.262362775	0.217874563	1
s__Actinomyces_sp_HPA0247	0.280283	1.198288976	0.258624239	0.932343831	0.360417634	1
s__Actinomyces_sp_ICM47	0.378051	1.391213561	0.910127826	2.08124617	0.053842283	1
s__Actinomyces_sp_S6_Spd3	0.0753456	0.17550223	0.12846663	0.212983442	0.043696834	1
s__Actinomyces_sp_oral_taxon_180	0.09435	0.598863412	0.077885217	0.337217125	0.066195469	1
s__Actinomyces_sp_oral_taxon_181	0.579307	2.030143746	0.485146848	0.698209095	0.013553827	1
s__Actinomyces_sp_oral_taxon_448	0.003037	0.015597275	0.010324783	0.062357566	0.305121036	1
s__Actinomyces_viscosus	0.0119704	0.053382509	0.012138804	0.057149772	0.602640022	1
s__Alloscardovia_omnicolens	0.0488118	0.272778978	0.450994891	2.986773913	0.035099601	1
s__Bifidobacterium_dentium	0.0546826	0.164458039	0.030433478	0.143896755	0.40954616	1
s__Bifidobacterium_longum	0.063689	0.219595668	0.112413152	0.553008182	0.786147422	1
s__Scardovia_wiggsiae	0.314175	1.709033804	0.090963804	0.447021635	0.174359756	1
s__Corynebacterium_durum	0.011684	0.07120594	0.07174337	0.516813307	0.092903434	1
s__Corynebacterium_matruchotii	0.0799126	0.247717954	0.050095543	0.266470992	0.315567823	1
s__Rothia_aeria	0.1101598	0.496646664	0.162712283	0.834118443	0.193009623	1
s__Rothia_dentocariosa	1.9717144	3.600417653	4.138198913	12.09987841	0.551599126	1
s__Rothia_mucilaginosa	11.2844332	16.3293352	7.197617391	12.74722836	0.042198502	1
s__Cutibacterium_acnes	0.0743862	0.451420498	0.172477283	0.982163137	0.90640411	1
s__Atopobium_parvulum	0.4984146	2.17876737	0.529020109	1.353609164	0.053224139	1
s__Atopobium_rimae	0.4775782	2.076618074	0.483676196	1.783847952	0.007758804	1
s__Bacteroidetes_oral_taxon_274	0.0031414	0.01499204	0.024959348	0.116347801	0.187842621	1
s__Porphyromonas_catoniae	0.0317054	0.136174858	0.017664022	0.084055942	0.794559805	1
s__Porphyromonas_endodontalis	0.136394	0.672394277	0.29150663	1.609507073	0.281666254	1
s__Porphyromonas_gingivalis	5.00E-05	3.54E-04	0.068970109	0.319577037	0.111183272	1
s__Porphyromonas_somerae	1.6613952	3.434757685	1.290494348	4.121657438	0.183121445	1
s__Porphyromonas_sp_oral_taxon_278	0.2427456	1.535544831	0.079227283	0.301830429	0.584188867	1
s__Alloprevotella_rava	0.0168836	0.063473363	0.032654783	0.184382407	0.337912682	1
s__Alloprevotella_tannerae	0.1525226	0.392323465	0.515451848	1.689031338	0.155345758	1
s__Prevotella_sp_oral_taxon_473	0.0124002	0.087682655	0.102918152	0.613381619	0.032464308	1
s__Prevotella_buccae	0.0010846	0.00766928	0.02462163	0.13634366	0.120556359	1
s__Prevotella_denticola	1.9406138	8.08566609	0.44029087	1.844583147	0.346737668	1
s__Prevotella_histicola	5.4003612	10.73469215	4.938803913	9.484196365	0.590630315	1
s__Prevotella_intermedia	0.0307364	0.191567893	0.099381413	0.494036234	0.222126015	1
s__Prevotella_jejuni	0.86664	1.867851982	1.950248152	4.680312431	0.138315941	1
s__Prevotella_loescheii	0.0046336	0.030200384	0.016934783	0.105844618	0.12331174	1
s__Prevotella_melaninogenica	11.1142562	13.17534725	9.735815978	13.74013337	0.235779512	1
s__Prevotella_nigrescens	0.4063898	1.171973108	0.641163261	2.059483622	0.264935118	1
s__Prevotella_oralis	0.0788576	0.380044177	0.105387174	0.794381773	0.527614273	1
s__Prevotella_oris	0.1449786	0.641651741	0.673151196	2.264601409	0.0052207	0.772663551
s__Prevotella_oulorum	0.1861886	0.869148408	0.12815837	0.300820426	0.087222179	1
s__Prevotella_pallens	1.1252156	2.355834198	1.492423804	2.569741362	0.371773481	1
s__Prevotella_pleuritidis	0.041465	0.214071739	0.037880652	0.140422141	0.398589586	1
s__Prevotella_salivae	0.8956684	1.39894672	1.599907935	2.739268038	0.259214492	1
s__Prevotella_scopos	0.0076942	0.028131914	0.02303837	0.083619968	0.155106427	1
s__Prevotella_sp_F0091	0.0053502	0.028420726	0.005637935	0.019902	0.056130757	1
s__Prevotella_sp_oral_taxon_299	0.0096006	0.029155564	0.006689239	0.021303874	0.732059362	1
s__Prevotella_sp_oral_taxon_306	1.2497218	3.757391084	0.952406522	2.375581657	0.250218286	1
s__Prevotella_veroralis	0.0072304	0.023917796	0.064723152	0.256597893	0.040619947	1
s__Tannerella_forsythia	0.0151238	0.092027114	0.171366739	1.498817969	0.196021415	1
s__Tannerella_sp_oral_taxon_HOT_286	0.2288402	0.697188232	0.152455652	0.469169967	0.173458704	1
s__Capnocytophaga_gingivalis	0.2528666	0.509659175	0.312436196	0.878495304	0.74072954	1
s__Capnocytophaga_granulosa	0.0197126	0.07683448	0.104420217	0.618745391	0.131642038	1
s__Capnocytophaga_leadbetteri	0.6111588	2.166779642	0.517566522	1.538279176	0.420061282	1
s__Capnocytophaga_ochracea	0.0160244	0.089580407	0.012254783	0.056961942	0.61739774	1
s__Capnocytophaga_sputigena	0.1206876	0.397958861	0.114440109	0.546262188	0.525248473	1
s__Gemella_haemolysans	0.5871542	1.816061028	0.49806913	1.429270456	0.712116417	1
s__Gemella_morbillorum	0.0363314	0.22507479	0.044083043	0.130373219	0.09477243	1
s__Gemella_sanguinis	0.73474	1.070442517	0.514143261	1.164849812	0.219242025	1
s__Abiotrophia_defectiva	0.0457756	0.20217466	0.453236413	3.79898947	0.220304383	1
s__Abiotrophia_sp_HMSC24B09	0.3125568	2.116075857	0.196279891	1.543760044	0.578224039	1
s__Granulicatella_adiacens	0.0152326	0.07565629	0.056950109	0.345761111	0.291258611	1
s__Granulicatella_elegans	0.0146378	0.050383618	0.0264975	0.12849068	0.217290019	1
s__Lactobacillus_fermentum	1.2297136	8.241921393	1.782116304	8.887883184	0.199852588	1
s__Lactobacillus_gasseri	0.0065654	0.033732047	0.594570761	3.174526011	0.117200437	1
s__Lactobacillus_paragasseri	0.9456646	6.005974622	0.359115109	2.435198204	0.90485652	1
s__Lactobacillus_rhamnosus	0.0234216	0.127191543	1.692791522	11.13705499	0.215225916	1
s__Lactobacillus_vaginalis	0.0574942	0.406545387	0.717611304	5.948607583	0.125469308	1
s__Streptococcus_anginosus_group	0.0217506	0.073580254	0.231012826	1.080049159	0.008005547	1
s__Streptococcus_australis	0.0913542	0.25509092	0.098205761	0.346444442	0.697824452	1
s__Streptococcus_cristatus	0.0742156	0.36307128	0.055397283	0.219794281	0.466261545	1
s__Streptococcus_gordonii	0.4459702	1.189923429	0.774625109	3.920427769	0.178512455	1
s__Streptococcus_infantis	1.7211248	2.935886026	0.669446848	1.628633623	0.023609835	1
s__Streptococcus_milleri	0.035911	0.155371719	0.023230761	0.180104936	0.955640565	1
s__Streptococcus_mitis	6.6207302	13.94276345	3.099766413	7.446374881	0.106496237	1
s__Streptococcus_mutans	0.0137932	0.064265852	0.042574457	0.227456424	0.840986719	1
s__Streptococcus_oralis	1.6788016	3.275747977	1.583038261	3.966798754	0.477621282	1
s__Streptococcus_parasanguinis	5.6226132	9.206978827	6.489721087	11.08338697	0.559051579	1
s__Streptococcus_pseudopneumoniae	0	0	0.042184239	0.326239766	0.016283716	1
s__Streptococcus_salivarius	1.9007278	4.062345272	1.453251413	2.873481949	0.586780094	1
s__Streptococcus_sanguinis	0.0818696	0.248077393	0.18825087	0.672190629	0.644029418	1
s__Streptococcus_sp_A12	0.113588	0.603055588	0.028476848	0.10979906	0.934820592	1
s__Streptococcus_sp_F0442	0.0073026	0.034662341	0.023706196	0.100335395	0.160321765	1
s__Streptococcus_sp_HMSC034E03	0.0085922	0.031215024	0.043611413	0.356345682	0.651591189	1
s__Streptococcus_sp_HMSC067H01	0.006582	0.032987042	0.01391587	0.085305909	0.58986175	1
s__Streptococcus_sp_HMSC071D03	0.002459	0.010409401	0.008987391	0.042250543	0.56468712	1
s__Streptococcus_thermophilus	0	0	0.063258696	0.312572501	0.016283716	1
s__Streptococcus_vestibularis	0.3420172	1.679222935	0.327235652	1.628965799	0.529109222	1
s__Eubacterium_brachy	0.005966	0.039198766	0.031071413	0.133881749	0.063826405	1
s__Eubacterium_infirmum	0.00925	0.052135566	0.080422391	0.506631562	0.099007423	1
s__Eubacterium_sulci	0.1560156	0.421469838	0.1623225	0.437955859	0.786348267	1
s__Mogibacterium_diversum	0.0809536	0.152954389	0.100594891	0.183431089	0.398660281	1
s__Lachnoanaerobaculum_saburreum	0.1351962	0.298648092	0.212369022	0.429487695	0.086915685	1
s__Lachnospiraceae_bacterium_oral_taxon_096	0.0556624	0.184820149	0.073508913	0.250555328	0.517805556	1
s__Oribacterium_asaccharolyticum	0.0081888	0.024315986	0.033654239	0.149638494	0.20312416	1
s__Oribacterium_parvum	0.042236	0.145193046	0.078676087	0.296560033	0.445788362	1
s__Oribacterium_sinus	0.2591476	0.874505135	0.135139239	0.325879321	0.953659033	1
s__Oribacterium_sp_oral_taxon_078	0.00693	0.028220667	0.062008913	0.44098089	0.109317934	1
s__Stomatobaculum_longum	0.223577	0.471189029	0.594941739	1.390156323	0.085956902	1
s__Peptostreptococcus_stomatis	4.40E-04	0.002883858	0.012475326	0.056568587	0.147721925	1
s__Bulleidia_extructa	0.0032768	0.023170475	0.014822391	0.074293876	0.088311186	1
s__Solobacterium_moorei	0.1009702	0.278089633	0.10509	0.308514238	0.176799708	1
s__Selenomonas_flueggei	0.0099462	0.059402994	0.011410978	0.040047452	0.11773875	1
s__Selenomonas_noxia	1.65E-04	0.001165312	0.013553152	0.06882563	0.009575884	1
s__Selenomonas_sputigena	0.0130574	0.055448723	0.018658261	0.099236153	0.61975779	1
s__Anaeroglobus_geminatus	0.0841782	0.547347511	0.036884348	0.146523545	0.571667818	1
s__Dialister_invisus	0.0204442	0.13181124	0.047495435	0.228282258	0.193266647	1
s__Dialister_micraerophilus	0.0055084	0.027373644	0.01664663	0.064405684	0.168576163	1
s__Dialister_pneumosintes	0.0024164	0.016590235	0.044848261	0.261613518	0.150215377	1
s__Megasphaera_micronuciformis	1.0645936	1.782918835	2.25158337	3.823137126	0.176717892	1
s__Veillonella_atypica	7.083293	10.86102464	5.657298913	7.795807795	0.99484243	1
s__Veillonella_dispar	4.6214078	9.267346817	2.623487935	3.58856648	0.344930964	1
s__Veillonella_infantium	0.821494	1.091456605	0.646943913	0.816271786	0.482700724	1
s__Veillonella_parvula	3.5625044	6.637297921	4.967500978	10.93509713	0.454529327	1
s__Veillonella_rogosae	0.0709444	0.302399586	0.012169891	0.053612423	0.502583977	1
s__Veillonella_sp_T11011_6	0.3269238	0.53786945	0.3677225	0.814201661	0.820969487	1
s__Veillonella_tobetsuensis	0.0354186	0.133739636	0.014438152	0.075517872	0.901431397	1
s__Parvimonas_micra	0.039418	0.226898782	0.06346663	0.301127604	0.037028419	1
s__Fusobacterium_nucleatum	0.067177	0.171097735	0.113861087	0.300830022	0.136886363	1
s__Fusobacterium_periodonticum	0.667951	1.193032337	0.319684348	1.026900035	0.242928223	1
s__Leptotrichia_hofstadii	0.0010312	0.007291685	0.003681304	0.019438707	0.033162616	1
s__Leptotrichia_sp_oral_taxon_212	0.0038028	0.026889857	0.001732391	0.00650232	0.03459786	1
s__Leptotrichia_sp_oral_taxon_215	0.1105322	0.281370387	0.1491375	0.585524814	0.951049571	1
s__Leptotrichia_wadei	0.0566056	0.179205595	0.068683913	0.167102008	0.189251086	1
s__Lautropia_mirabilis	0.5248004	2.163492976	0.236119891	1.2219344	0.937850602	1
s__Eikenella_corrodens	0.0303892	0.128890237	0.362425109	2.738213087	0.190411073	1
s__Kingella_denitrificans	0.0232632	0.125610282	0.005382935	0.030799328	0.864209029	1
s__Kingella_oralis	0.0190918	0.098425571	0.03472087	0.289074767	0.747013863	1
s__Neisseria_elongata	0.0034848	0.024641257	0.156501739	0.81868296	0.004987395	0.738134503
s__Neisseria_flavescens	4.7543688	8.881728915	2.17830587	5.48696685	0.090197562	1
s__Neisseria_mucosa	0.0231944	0.094322472	0.22479087	1.630361311	0.454121476	1
s__Neisseria_sicca	0.2256594	0.889599973	0.275012717	0.850134019	0.788514785	1
s__Neisseria_sp_oral_taxon_014	0.0216138	0.152832645	0.032266196	0.201480576	0.125469308	1
s__Neisseria_subflava	0.7488176	2.664591177	0.14759913	0.67102604	0.15501754	1
s__Campylobacter_concisus	0.2273044	0.447550234	0.334425435	0.732889315	0.293204848	1
s__Campylobacter_gracilis	0.010262	0.071474639	0.021515326	0.100292459	0.160510936	1
s__Campylobacter_showae	0.0135608	0.074181983	0.048753587	0.338541059	0.072800077	1
s__Cardiobacterium_hominis	0.0717444	0.422336057	0.010184457	0.052477318	0.602640022	1
s__Cardiobacterium_valvarum	0.0020678	0.014621554	0.004865761	0.019386529	0.046355189	1
s__Aggregatibacter_segnis	0.206703	1.287605946	0.034072826	0.129845036	0.213064079	1
s__Aggregatibacter_sp_oral_taxon_458	0.003218	0.011901447	0.03447337	0.127512859	0.08690827	1
s__Haemophilus_haemolyticus	0.40465	1.47571446	0.213421848	1.21783549	0.694651542	1
s__Haemophilus_parainfluenzae	1.1806184	2.310700848	0.620153696	1.939198984	0.016554354	1
s__Haemophilus_sp_HMSC71H05	0.3969604	0.892929221	0.236284674	1.289802051	0.187966272	1
s__Haemophilus_sputorum	0.0203558	0.099825004	0.00134837	0.007531436	0.338750968	1
