# Supplementary material for: Oropharyngeal microbiome profiled at admission is predictive of the need for respiratory support among COVID-19 patients
Source: Front Microbiol. 2022 Sep 30;13:1009440. doi: 10.3389/fmicb.2022.1009440 (PMC9561819; doi:10.3389/fmicb.2022.1009440)
Supplement: SUPPLEMENTARY Table S3 — Full statistics of Wilcoxon Rank Sum test comparing metabolic pathway features between COVID-19+ and COVID-19- patients. Full results comparing abundances of encoded metabolic synthesis pathways between COVID-19- and COVID-19+ patients using the Wilcoxon Rank Sum test and Bonferroni correction for multiple comparisons. [file Table_3.csv]

instance.otu	neg_mean	neg_sd	pos_mean	pos_sd	iter	p_value	p_adj
1CMET2-PWY: N10-formyl-tetrahydrofolate biosynthesis	4.244119059789509e-4	2.156178343030446e-4	4.404440960577968e-4	2.374273235992958e-4	1	0.6401567345045877	1
ANAEROFRUCAT-PWY: homolactic fermentation	2.647330504833261e-4	1.5458625415251776e-4	2.7012734322926185e-4	1.6339690023827502e-4	2	0.7561700617191615	1
ANAGLYCOLYSIS-PWY: glycolysis III (from glucose)	4.005424860747668e-4	1.8504804993516488e-4	4.10474239505041e-4	2.0470450640859214e-4	3	0.6276894473654973	1
ARG+POLYAMINE-SYN: superpathway of arginine and polyamine biosynthesis	1.9075637437734134e-5	3.3497969332993384e-5	2.528949725641665e-5	3.743500200187727e-5	4	0.2697873400589487	1
ARGININE-SYN4-PWY: L-ornithine de novo biosynthesis	6.3323446089982685e-6	1.8165742565868437e-5	7.955338829130635e-6	1.7227350703445173e-5	5	0.0520602340909987	1
ARGORNPROST-PWY: arginine, ornithine and proline interconversion	5.593700731294259e-6	1.799309770815474e-5	7.0348756265853e-6	1.745757520678069e-5	6	0.3645277412968127	1
ARGSYN-PWY: L-arginine biosynthesis I (via L-ornithine)	1.6084501447848109e-4	1.131457691954267e-4	1.6622893252586928e-4	1.1472879487856293e-4	7	0.9353763006380686	1
ARGSYNBSUB-PWY: L-arginine biosynthesis II (acetyl cycle)	1.1725724845891565e-4	1.1312819226840144e-4	1.20959877822353e-4	1.1853426230469512e-4	8	0.8862798024279821	1
ARO-PWY: chorismate biosynthesis I	3.9458554090575587e-4	1.995994468299581e-4	3.87890208585718e-4	2.0882879481608945e-4	9	0.9755988059129378	1
ASPASN-PWY: superpathway of L-aspartate and L-asparagine biosynthesis	2.834371053644109e-4	1.3715592194101162e-4	2.733089548757278e-4	1.6992688870453345e-4	10	0.5436232255482938	1
BIOTIN-BIOSYNTHESIS-PWY: biotin biosynthesis I	4.249067549663905e-5	5.9232833250646987e-5	3.113038297565019e-5	5.946278494683869e-5	11	0.24726326029851825	1
BRANCHED-CHAIN-AA-SYN-PWY: superpathway of branched amino acid biosynthesis	3.8439911246898834e-4	2.040984098714527e-4	3.820621311922434e-4	1.8541734081184373e-4	12	0.8801827884797844	1
CALVIN-PWY: Calvin-Benson-Bassham cycle	2.7635556829724395e-4	1.8637961497569252e-4	2.7657991234725026e-4	1.7421014912936213e-4	13	0.9581373971799791	1
CITRULBIO-PWY: L-citrulline biosynthesis	2.0012140146469754e-5	3.426469450980216e-5	2.167381380492237e-5	3.420897461486149e-5	14	0.18120950640985867	1
COA-PWY-1: coenzyme A biosynthesis II (mammalian)	3.8714577542880903e-4	1.9163610886531332e-4	4.203572628344061e-4	2.1518006098259791e-4	15	0.3894265995851825	1
COA-PWY: coenzyme A biosynthesis I	3.5352752737182754e-4	1.9277078010892812e-4	3.9551911065309535e-4	2.1074235633390594e-4	16	0.27857361473749137	1
COBALSYN-PWY: adenosylcobalamin salvage from cobinamide I	4.510830929163613e-5	4.9731853514841454e-5	6.153631254130345e-5	7.841390699165055e-5	17	0.2167197800934118	1
COLANSYN-PWY: colanic acid building blocks biosynthesis	5.0324314835408986e-5	5.6901709449629885e-5	5.354284376652908e-5	5.561305659496722e-5	18	0.5854690842732688	1
COMPLETE-ARO-PWY: superpathway of aromatic amino acid biosynthesis	3.996911170341727e-4	1.997606293132139e-4	3.8900431663477204e-4	2.063264344984775e-4	19	0.8991635108263986	1
DAPLYSINESYN-PWY: L-lysine biosynthesis I	1.9744319456908318e-4	1.3155580702187288e-4	1.8986404799116956e-4	1.374369958143295e-4	20	0.5693241451273584	1
DENITRIFICATION-PWY: nitrate reduction I (denitrification)	4.740526561840973e-6	9.442736129483372e-6	4.900453587824543e-6	1.0364399548950668e-5	21	0.8864244269955746	1
DENOVOPURINE2-PWY: superpathway of purine nucleotides de novo biosynthesis II	3.5275288340540955e-4	1.9840572043828165e-4	3.5329677713148434e-4	1.856759822536602e-4	22	0.9860519604246212	1
DTDPRHAMSYN-PWY: dTDP-L-rhamnose biosynthesis I	2.915741313041237e-4	1.6879541849844026e-4	3.307390410387982e-4	1.87695295264107e-4	23	0.2718315149818024	1
FAO-PWY: fatty acid &beta;-oxidation I	1.75140194376211e-7	1.2259813606334766e-6	4.075230818655363e-6	1.9411977914530018e-5	24	0.057324393503593626	1
FASYN-ELONG-PWY: fatty acid elongation -- saturated	2.6251189177352015e-4	1.546528124132042e-4	2.3404205726022969e-4	1.4687736304584668e-4	25	0.27073285678517234	1
FASYN-INITIAL-PWY: superpathway of fatty acid biosynthesis initiation (E. coli)	1.9750972483697116e-4	1.2625240743040063e-4	1.8326544024740472e-4	1.1835606183784679e-4	26	0.48569592371636255	1
FERMENTATION-PWY: mixed acid fermentation	9.596357571001607e-5	9.798978115824071e-5	7.512444523031562e-5	8.944118762864464e-5	27	0.22968785051535018	1
FOLSYN-PWY: superpathway of tetrahydrofolate biosynthesis and salvage	1.1474319469727399e-4	1.1769587634017984e-4	1.0756345564593335e-4	1.288680770234322e-4	28	0.6532099663702667	1
FUC-RHAMCAT-PWY: superpathway of fucose and rhamnose degradation	0	0	9.403121155776524e-7	8.10598639895636e-6	29	0.20357783337377058	1
FUCCAT-PWY: fucose degradation	1.2571222406341562e-6	6.6538939463830704e-6	1.7568405277482837e-6	1.0423774386122978e-5	30	0.33025949906164603	1
GALACT-GLUCUROCAT-PWY: superpathway of hexuronide and hexuronate degradation	1.935895018843786e-6	5.903362002863282e-6	5.585945917145719e-6	1.0742454593908808e-5	31	0.016947879510008524	1
GALACTARDEG-PWY: D-galactarate degradation I	0	0	1.515377963690908e-6	1.216218641928753e-5	32	0.09735585760338834	1
GALACTUROCAT-PWY: D-galacturonate degradation I	2.5338816611022376e-6	6.082778832246866e-6	6.327424839473329e-6	1.1109949087139123e-5	33	0.021485787454400735	1
GLCMANNANAUT-PWY: superpathway of N-acetylglucosamine, N-acetylmannosamine and N-acetylneuraminate degradation	1.1099569584610135e-4	7.399720465715112e-5	9.716528990160573e-5	8.47068197011795e-5	34	0.10361764826985283	1
GLUCARDEG-PWY: D-glucarate degradation I	0	0	1.0224284101818894e-6	7.778579899133898e-6	35	0.09735585760338834	1
GLUCARGALACTSUPER-PWY: superpathway of D-glucarate and D-galactarate degradation	0	0	1.515377963690908e-6	1.216218641928753e-5	36	0.09735585760338834	1
GLUCONEO-PWY: gluconeogenesis I	2.0261434659772594e-4	1.3660270546696226e-4	1.8803898229898124e-4	1.2302980470140453e-4	37	0.4855328787497005	1
GLUCOSE1PMETAB-PWY: glucose and glucose-1-phosphate degradation	4.944446683044793e-5	4.799944230386039e-5	4.444712321988047e-5	6.070822501462658e-5	38	0.3850366919215039	1
GLUCUROCAT-PWY: superpathway of &beta;-D-glucuronide and D-glucuronate degradation	2.731749539605979e-6	6.503579738717832e-6	7.698406777490769e-6	1.572315347926676e-5	39	0.023439415137232068	1
GLUTORN-PWY: L-ornithine biosynthesis	1.0168698983348033e-4	7.445856323164833e-5	1.0006544521596792e-4	8.859315097751997e-5	40	0.48878579886759466	1
GLYCOCAT-PWY: glycogen degradation I (bacterial)	7.122036211122112e-5	7.495094438238499e-5	7.250109602935645e-5	8.634362243985207e-5	41	0.9857861570577957	1
GLYCOGENSYNTH-PWY: glycogen biosynthesis I (from ADP-D-Glucose)	1.829227068151397e-4	1.1763281527792141e-4	1.9088469923897518e-4	1.1683944558002144e-4	42	0.6400363823640765	1
GLYCOLYSIS-E-D: superpathway of glycolysis and Entner-Doudoroff	6.892331310252752e-5	8.663508386485716e-5	7.866711704757017e-5	7.948658385409246e-5	43	0.2321027877408003	1
GLYCOLYSIS-TCA-GLYOX-BYPASS: superpathway of glycolysis, pyruvate dehydrogenase, TCA, and glyoxylate bypass	3.149480928906761e-6	2.2046366502347316e-5	6.759944768448248e-6	2.1572675097604734e-5	44	0.012733472026387268	1
GLYCOLYSIS: glycolysis I (from glucose 6-phosphate)	2.8805141844405653e-4	1.5400617720595349e-4	2.928878969319991e-4	1.6309801550358415e-4	45	0.7297173296725401	1
GLYOXYLATE-BYPASS: glyoxylate cycle	1.2832040249221182e-6	8.982428174454832e-6	3.192795684898229e-6	1.0031289328129257e-5	46	0.004615377603411131	1
GOLPDLCAT-PWY: superpathway of glycerol degradation to 1,3-propanediol	8.919620300127112e-6	1.4575024547769887e-5	1.7154609153091032e-5	2.0566147402000686e-5	47	0.01043712023438058	1
HEME-BIOSYNTHESIS-II: heme biosynthesis I (aerobic)	2.1444687216328652e-4	1.500721216665905e-4	2.1407973953420432e-4	1.3315193396685508e-4	48	0.9477184339711167	1
HEMESYN2-PWY: heme biosynthesis II (anaerobic)	3.971740728158175e-5	4.5467107037027716e-5	3.108022035282349e-5	4.5885530711586485e-5	49	0.4305040813719222	1
HEXITOLDEGSUPER-PWY: superpathway of hexitol degradation (bacteria)	1.000832046541256e-4	9.213451367860284e-5	1.1459393362600691e-4	9.135405022825476e-5	50	0.33409056535299597	1
HISDEG-PWY: L-histidine degradation I	1.228243456731744e-4	9.565018156921716e-5	1.405180235041508e-4	1.1308880455268409e-4	51	0.49767588370362176	1
HISTSYN-PWY: L-histidine biosynthesis	1.226249423597333e-4	1.093453600522308e-4	1.261207303794882e-4	1.0355088253326601e-4	52	0.8644825639491484	1
HOMOSER-METSYN-PWY: L-methionine biosynthesis I	2.2467598071225113e-4	1.2323688422634138e-4	1.8735820706667803e-4	1.367878565701495e-4	53	0.018900672174123348	1
HSERMETANA-PWY: L-methionine biosynthesis III	2.5405009139097353e-4	1.483901869366507e-4	2.6744240613109377e-4	1.6179020726835318e-4	54	0.6557451720373413	1
ILEUSYN-PWY: L-isoleucine biosynthesis I (from threonine)	4.49949910564609e-4	2.290604237593194e-4	4.4597394422343724e-4	2.2171276566600447e-4	55	0.9773432683070723	1
KETOGLUCONMET-PWY: ketogluconate metabolism	1.2766682796209987e-7	8.936677957346996e-7	1.3469714420316565e-6	1.0705039821132831e-5	56	0.9444586516934821	1
LACTOSECAT-PWY: lactose and galactose degradation I	1.4762759445746513e-4	1.203327050092864e-4	1.453894344021808e-4	1.3839322067337996e-4	57	0.6260004724396625	1
MET-SAM-PWY: superpathway of S-adenosyl-L-methionine biosynthesis	2.6026831602971837e-4	1.4345280350704998e-4	2.3836683569012626e-4	1.5051739906776117e-4	58	0.30939019612918633	1
METHGLYUT-PWY: superpathway of methylglyoxal degradation	1.4775626857985032e-6	3.853110780508999e-6	3.842937847503312e-6	8.387601740777321e-6	59	0.03668764842531255	1
METSYN-PWY: L-homoserine and L-methionine biosynthesis	2.702796801256297e-4	1.462217932447275e-4	2.4525238224711536e-4	1.5067944351495742e-4	60	0.2025027172436314	1
NAD-BIOSYNTHESIS-II: NAD salvage pathway II	6.563895992404331e-5	5.097359967684208e-5	6.231690102453343e-5	6.58873768076754e-5	61	0.3757921614104791	1
NAGLIPASYN-PWY: lipid IVA biosynthesis	6.96513090781984e-5	9.309911447578014e-5	5.175229122562715e-5	8.560692406419115e-5	62	0.45285656658871887	1
NONMEVIPP-PWY: methylerythritol phosphate pathway I	3.084426481116816e-5	5.892234690234663e-5	5.446084905769161e-5	7.045676851990507e-5	63	0.012793606488872171	1
NONOXIPENT-PWY: pentose phosphate pathway (non-oxidative branch)	2.2342680727623995e-4	1.3205230584672483e-4	2.1508621634992243e-4	1.2986940494811005e-4	64	0.6354762876107913	1
OANTIGEN-PWY: O-antigen building blocks biosynthesis (E. coli)	2.742756403123452e-4	1.6469932907671377e-4	2.9627969177263417e-4	1.6235699594189314e-4	65	0.4483167618772406	1
P105-PWY: TCA cycle IV (2-oxoglutarate decarboxylase)	7.615941953429707e-7	4.099622791223011e-6	1.7793084245739126e-6	6.1309803747392035e-6	66	0.2270795490697276	1
P108-PWY: pyruvate fermentation to propanoate I	2.8603045366627275e-5	3.359036321351156e-5	2.044304067711935e-5	3.004461780734808e-5	67	0.20664063962046536	1
P122-PWY: heterolactic fermentation	2.1822145190805907e-5	3.46559771948014e-5	1.8061302600879855e-5	2.7812401506377673e-5	68	0.9478605514123642	1
P124-PWY: Bifidobacterium shunt	4.202920702179191e-5	5.222036175667404e-5	5.9080099801235015e-5	6.122360427629324e-5	69	0.07012820662754667	1
P125-PWY: superpathway of (R,R)-butanediol biosynthesis	4.392811703567123e-5	4.926455213376171e-5	5.048309890392013e-5	5.9832252738512606e-5	70	0.5097257566147775	1
P161-PWY: acetylene degradation	3.7123911847988565e-5	6.350012376380694e-5	3.7370436192409154e-5	5.646776364325424e-5	71	0.5675999566084544	1
P162-PWY: L-glutamate degradation V (via hydroxyglutarate)	8.828172697926185e-7	6.1797208885483326e-6	1.6656598686804295e-6	4.8397718815248426e-6	72	0.035746564181443063	1
P163-PWY: L-lysine fermentation to acetate and butanoate	1.5077693562289336e-5	2.5005421606455472e-5	1.024751086911137e-5	2.1657886593330665e-5	73	0.69450851964093	1
P164-PWY: purine nucleobases degradation I (anaerobic)	4.874620263565878e-5	6.822186787118777e-5	5.2507827363710465e-5	6.411469323195885e-5	74	0.3968388302833736	1
P185-PWY: formaldehyde assimilation III (dihydroxyacetone cycle)	4.0401657713550996e-5	4.9415661446092926e-5	4.618786792447938e-5	4.1368347022302645e-5	75	0.16955865170174703	1
P221-PWY: octane oxidation	2.0773783654932425e-6	1.239110062383121e-5	1.7613621524746837e-6	9.899543931786173e-6	76	0.5759548053814119	1
P23-PWY: reductive TCA cycle I	1.3101912522384011e-5	2.2522087526921795e-5	1.2769349611998974e-5	2.0879952159976984e-5	77	0.7971852115126072	1
P4-PWY: superpathway of L-lysine, L-threonine and L-methionine biosynthesis I	1.3996858766000489e-4	1.0854608154241093e-4	1.2398288500896677e-4	1.079065110722795e-4	78	0.3890888948168274	1
P42-PWY: incomplete reductive TCA cycle	5.2487086539137436e-5	5.441468937466701e-5	5.628881726230999e-5	5.589393032940683e-5	79	0.6028669978422754	1
P441-PWY: superpathway of N-acetylneuraminate degradation	1.0305078787686978e-4	9.119236789447876e-5	9.589814072198692e-5	8.912071343257845e-5	80	0.6101571003301413	1
P461-PWY: hexitol fermentation to lactate, formate, ethanol and acetate	2.757571395991151e-5	4.1402868463425565e-5	3.775931498999318e-5	4.875306867945274e-5	81	0.1351947288416135	1
PANTO-PWY: phosphopantothenate biosynthesis I	2.446251197097394e-4	1.5253667933003853e-4	2.72244515199234e-4	1.6771669723925694e-4	82	0.449708030912273	1
PANTOSYN-PWY: pantothenate and coenzyme A biosynthesis I	2.494582027385006e-4	1.6479411058672452e-4	2.7837941123845327e-4	1.8242693554635668e-4	83	0.4312310359903179	1
PENTOSE-P-PWY: pentose phosphate pathway	1.544125347511279e-4	1.0085349613348769e-4	1.5731060661365508e-4	1.1162231097069116e-4	84	0.9128817376274256	1
PEPTIDOGLYCANSYN-PWY: peptidoglycan biosynthesis I (meso-diaminopimelate containing)	4.453539074131903e-4	2.3383917242116714e-4	4.815980678082182e-4	2.582477359799112e-4	85	0.3751323750344821	1
PHOSLIPSYN-PWY: superpathway of phospholipid biosynthesis I (bacteria)	1.668194340409995e-4	1.37183563662053e-4	1.7991744864204979e-4	0.00013913407266300816	86	0.5356732699427913	1
POLYAMINSYN3-PWY: superpathway of polyamine biosynthesis II	3.4974404373117637e-7	1.730918379583318e-6	1.4254806376758094e-6	7.100131251942934e-6	87	0.5466788491390977	1
POLYAMSYN-PWY: superpathway of polyamine biosynthesis I	1.3173235810960139e-5	2.6093775997104877e-5	1.991751717531693e-5	2.8739677431922502e-5	88	0.07056149509309455	1
POLYISOPRENSYN-PWY: polyisoprenoid biosynthesis (E. coli)	4.21696873728744e-5	3.844152269453793e-5	4.057571767354704e-5	3.239132244003827e-5	89	0.7952784507069155	1
PPGPPMET-PWY: ppGpp biosynthesis	1.60870666275954e-4	1.235269040251612e-4	1.5149307130618174e-4	1.150603683374007e-4	90	0.8061843940544108	1
PRPP-PWY: superpathway of histidine, purine, and pyrimidine biosynthesis	4.406990623578907e-5	8.112267578120556e-5	3.0255879598534604e-5	5.6368637758008296e-5	91	0.9851795618306277	1
PWY-101: photosynthesis light reactions	2.342096844208686e-7	9.418420463143631e-7	1.641980336760588e-6	7.650967480709608e-6	92	0.31001437517293146	1
PWY-1042: glycolysis IV (plant cytosol)	4.551679991829901e-4	2.200326212130491e-4	4.620680807153089e-4	2.3898061652542985e-4	93	0.8407226013072276	1
PWY-1269: CMP-3-deoxy-D-manno-octulosonate biosynthesis I	9.054585922544888e-5	1.0312337319268079e-4	7.880700967168729e-5	1.0058863904216682e-4	94	0.6015912072305891	1
PWY-1861: formaldehyde assimilation II (RuMP Cycle)	3.741373030611189e-6	2.618961121427826e-5	5.983782474236469e-6	2.706771813556871e-5	95	0.25693658215202464	1
PWY-241: C4 photosynthetic carbon assimilation cycle, NADP-ME type	1.0958881688742897e-4	9.37111602485237e-5	1.1334704534064878e-4	9.256527190081403e-5	96	0.7717577120453466	1
PWY-2723: trehalose degradation V	4.088192737695149e-5	4.4993251507051535e-5	3.754076638958146e-5	4.292760520698e-5	97	0.8337608616490427	1
PWY-2941: L-lysine biosynthesis II	2.035428455874784e-4	1.0711426907018348e-4	2.04838530669184e-4	1.1915530922971468e-4	98	0.9199421297455328	1
PWY-2942: L-lysine biosynthesis III	3.815929534612259e-4	1.839819887715916e-4	3.967668312773396e-4	2.1941887572938062e-4	99	0.6292583012429884	1
PWY-3001: superpathway of L-isoleucine biosynthesis I	3.5344279949649584e-4	1.8044749278644222e-4	3.607735130609846e-4	1.7113108922091317e-4	100	0.5849625771522906	1
PWY-3781: aerobic respiration I (cytochrome c)	1.0646339765484583e-4	1.6552146482779604e-4	9.452326493288312e-5	1.360355859506556e-4	101	0.7823258922626926	1
PWY-3841: folate transformations II	4.786173943655739e-4	2.3110881823058005e-4	5.000704797342625e-4	2.509918780905582e-4	102	0.5150759896150713	1
PWY-4041: &gamma;-glutamyl cycle	1.2053714361804125e-4	1.0458558678097609e-4	1.1727779216557747e-4	1.0283210954813156e-4	103	0.8746283737440905	1
PWY-4242: pantothenate and coenzyme A biosynthesis III	3.119038282464911e-4	1.9019793031673342e-4	3.5428656552387305e-4	1.9545042126430996e-4	104	0.23979856170198674	1
PWY-4702: phytate degradation I	1.102976240688942e-5	1.6345628504168865e-5	1.3558169420248655e-5	1.8057780513666868e-5	105	0.3614279873498136	1
PWY-4981: L-proline biosynthesis II (from arginine)	8.319528685191412e-5	7.240451101691129e-5	1.2587366258572506e-4	1.1705500461876741e-4	106	0.01430213239068873	1
PWY-4984: urea cycle	1.520332774905748e-5	2.569914328859318e-5	1.1471146136710691e-5	2.1853341147665793e-5	107	0.953247985779129	1
PWY-5005: biotin biosynthesis II	9.122670027079357e-5	9.035940031173028e-5	7.942890983742575e-5	6.917577112810107e-5	108	0.5976935249480955	1
PWY-5022: 4-aminobutanoate degradation V	1.331132153164327e-6	6.750557247520744e-6	3.4616267766546093e-6	1.5579910062525723e-5	109	0.04052022231489181	1
PWY-5030: L-histidine degradation III	1.2800397273936626e-4	1.0327321302836804e-4	1.4372015943747493e-4	1.2336321301818792e-4	110	0.6802322361228647	1
PWY-5083: NAD/NADH phosphorylation and dephosphorylation	1.8763922044471614e-5	3.164072089838122e-5	1.4102788347252297e-5	3.442667491626553e-5	111	0.3631713251645112	1
PWY-5097: L-lysine biosynthesis VI	3.252603722865057e-4	1.7586221129231542e-4	3.412040912201785e-4	2.058765508012292e-4	112	0.6636845502488895	1
PWY-5100: pyruvate fermentation to acetate and lactate II	2.9737215280906115e-4	1.6713778122542223e-4	3.103902265655173e-4	1.8918862876207506e-4	113	0.8974517646377996	1
PWY-5103: L-isoleucine biosynthesis III	3.7912569222549704e-4	2.0064857231292288e-4	3.742450597660848e-4	1.82672544625181e-4	114	0.8509785797628542	1
PWY-5104: L-isoleucine biosynthesis IV	1.6814953033307493e-4	1.4117212727217274e-4	1.5777687719046812e-4	1.1249856004110376e-4	115	0.8558516322335918	1
PWY-5121: superpathway of geranylgeranyl diphosphate biosynthesis II (via MEP)	1.4458984232212032e-5	3.2939985645953294e-5	3.1753748203845226e-5	4.4702520346154396e-5	116	0.0030438966187088627	0.9740469179868361
PWY-5136: fatty acid &beta;-oxidation II (peroxisome)	1.46296540146823e-7	1.0240757810277613e-6	3.354808488952431e-6	1.7674435503812975e-5	117	0.057324393503593626	1
PWY-5138: unsaturated, even numbered fatty acid &beta;-oxidation	0	0	1.9195478394957476e-6	1.5215495685364454e-5	118	0.20357783337377058	1
PWY-5154: L-arginine biosynthesis III (via N-acetyl-L-citrulline)	7.716873230626583e-5	7.04076260812591e-5	7.898504063698895e-5	9.110166071780781e-5	119	0.625210285711342	1
PWY-5173: superpathway of acetyl-CoA biosynthesis	1.4773797225519156e-4	1.0479873487539384e-4	1.1123306275345065e-4	1.014295397280808e-4	120	0.024365801534466252	1
PWY-5177: glutaryl-CoA degradation	1.92618651270255e-6	1.2716620816225384e-5	1.2064642513631669e-6	5.365890893391602e-6	121	0.4228023792950998	1
PWY-5188: tetrapyrrole biosynthesis I (from glutamate)	2.3374070522587224e-4	1.49589692626357e-4	2.3762357071040454e-4	1.5450912176312044e-4	122	0.9755910649268112	1
PWY-5189: tetrapyrrole biosynthesis II (from glycine)	8.061055859231761e-5	8.540491305078997e-5	8.342824784977337e-5	8.738770312100307e-5	123	0.7774271283594948	1
PWY-5265: peptidoglycan biosynthesis II (staphylococci)	3.954877965754437e-5	7.621319960074771e-5	5.4528862055708274e-5	8.252311601969561e-5	124	0.11809387689861779	1
PWY-5345: superpathway of L-methionine biosynthesis (by sulfhydrylation)	4.2334714528353055e-5	7.293682210275751e-5	3.734115511081296e-5	6.767549232329292e-5	125	0.735652210830993	1
PWY-5347: superpathway of L-methionine biosynthesis (transsulfuration)	2.63515527470261e-4	1.4084331290053923e-4	2.3650650031931274e-4	1.460516849761801e-4	126	0.1859863496407994	1
PWY-5367: petroselinate biosynthesis	3.512827919164951e-5	4.181404328985917e-5	3.736481403956492e-5	5.263498115111707e-5	127	0.9641684481820988	1
PWY-5384: sucrose degradation IV (sucrose phosphorylase)	4.5711710584062935e-5	4.2371266750694624e-5	5.739607737797502e-5	9.229469467035788e-5	128	0.5948597293426717	1
PWY-5464: superpathway of cytosolic glycolysis (plants), pyruvate dehydrogenase and TCA cycle	1.9067610190100025e-5	2.9229591485874962e-5	1.9479281618332777e-5	2.8456340326719886e-5	129	0.7085266701253663	1
PWY-5484: glycolysis II (from fructose 6-phosphate)	2.527803142626694e-4	1.3574461437065614e-4	2.565157896356351e-4	1.4658445536356842e-4	130	0.7695066203741743	1
PWY-5505: L-glutamate and L-glutamine biosynthesis	0	0	8.398994859263769e-7	2.900478819262431e-6	131	0.02376945586729734	1
PWY-5509: adenosylcobalamin biosynthesis from cobyrinate a,c-diamide I	1.1690201167003343e-6	4.668146830355046e-6	1.2946321048594973e-6	6.95426012279503e-6	132	0.6855663872979146	1
PWY-5659: GDP-mannose biosynthesis	1.3696917440001014e-4	8.914141205895044e-5	1.5139740532093824e-4	1.0605061321710397e-4	133	0.60448566488566	1
PWY-5667: CDP-diacylglycerol biosynthesis I	2.484313941592122e-4	1.7052047587062027e-4	2.502764561833804e-4	1.655509167726129e-4	134	0.9199216113088272	1
PWY-5675: nitrate reduction V (assimilatory)	1.4634267213007581e-5	2.2229077469100562e-5	1.870291623801332e-5	3.412923519613811e-5	135	0.8325991537083174	1
PWY-5676: acetyl-CoA fermentation to butanoate II	1.8721564137415258e-5	3.5885944990583356e-5	2.4008002115979522e-5	3.231737248748253e-5	136	0.11405436646586196	1
PWY-5686: UMP biosynthesis	4.5042845232013225e-4	2.4757031461246175e-4	4.830299918025435e-4	2.598799391260845e-4	137	0.42905982021995664	1
PWY-5690: TCA cycle II (plants and fungi)	2.054822799062428e-5	2.686407728798165e-5	2.5074044420569078e-5	3.1978179809841805e-5	138	0.44363391809977004	1
PWY-5695: urate biosynthesis/inosine 5-phosphate degradation	3.743566648995618e-4	2.2248704870497828e-4	3.745797691013212e-4	2.174294544815591e-4	139	0.9651485213309391	1
PWY-5723: Rubisco shunt	1.4403043177492996e-5	2.514855203256382e-5	2.16181416382069e-5	3.285572931998854e-5	140	0.1182450040294484	1
PWY-5747: 2-methylcitrate cycle II	5.690573473661239e-7	3.983401431562869e-6	1.1096974557189412e-6	8.059972463443482e-6	141	0.9444586516934821	1
PWY-5791: 1,4-dihydroxy-2-naphthoate biosynthesis II (plants)	1.3841643730071334e-4	1.1418698151610127e-4	1.3291748440859527e-4	9.88133665341483e-5	142	0.9510334443375599	1
PWY-5837: 1,4-dihydroxy-2-naphthoate biosynthesis I	1.3841643730071334e-4	1.1418698151610127e-4	1.3291748440859527e-4	9.88133665341483e-5	143	0.9510334443375599	1
PWY-5838: superpathway of menaquinol-8 biosynthesis I	8.179843892396722e-5	8.547128089889936e-5	8.268105119981779e-5	8.511367660433863e-5	144	0.8920404159126742	1
PWY-5840: superpathway of menaquinol-7 biosynthesis	6.823673036121144e-5	7.886450444941512e-5	8.495937009279763e-5	8.009156630054703e-5	145	0.20195277798593533	1
PWY-5855: ubiquinol-7 biosynthesis (prokaryotic)	2.1033291972630687e-5	4.752761923641369e-5	1.694256485548855e-5	4.141183997008955e-5	146	0.7526374082711056	1
PWY-5856: ubiquinol-9 biosynthesis (prokaryotic)	2.1033291972630687e-5	4.752761923641369e-5	1.694256485548855e-5	4.141183997008955e-5	147	0.7526374082711056	1
PWY-5857: ubiquinol-10 biosynthesis (prokaryotic)	2.1033291972630687e-5	4.752761923641369e-5	1.694256485548855e-5	4.141183997008955e-5	148	0.7526374082711056	1
PWY-5861: superpathway of demethylmenaquinol-8 biosynthesis	6.35605549641343e-5	6.639986178648594e-5	6.438870513050263e-5	6.877937023914376e-5	149	0.9747834183568572	1
PWY-5863: superpathway of phylloquinol biosynthesis	6.828581723887544e-5	5.898269900533649e-5	7.146708519085201e-5	6.309717161844809e-5	150	0.9367819760331015	1
PWY-5897: superpathway of menaquinol-11 biosynthesis	1.8059326038569572e-4	1.2468162982254104e-4	1.777214742094633e-4	1.277950492942564e-4	151	0.8348030357548699	1
PWY-5898: superpathway of menaquinol-12 biosynthesis	1.8059326038569572e-4	1.2468162982254104e-4	1.777214742094633e-4	1.277950492942564e-4	152	0.8348030357548699	1
PWY-5899: superpathway of menaquinol-13 biosynthesis	1.8059326038569572e-4	1.2468162982254104e-4	1.777214742094633e-4	1.277950492942564e-4	153	0.8348030357548699	1
PWY-5910: superpathway of geranylgeranyldiphosphate biosynthesis I (via mevalonate)	2.8769046913500186e-5	3.4956171137791766e-5	3.560914060025898e-5	4.2042972482776254e-5	154	0.36466831116761467	1
PWY-5913: TCA cycle VI (obligate autotrophs)	1.4362261683522405e-4	1.374778428599146e-4	1.3986602885000742e-4	1.1270260244659494e-4	155	0.7786091212825609	1
PWY-5918: superpathay of heme biosynthesis from glutamate	1.1352151737440288e-4	1.0503512264072947e-4	1.1987754852778346e-4	1.102164400423955e-4	156	0.8214664257026965	1
PWY-5920: superpathway of heme biosynthesis from glycine	3.954167598218986e-5	6.807402361625678e-5	3.052241251620211e-5	5.230295133236075e-5	157	0.9304900492185917	1
PWY-5971: palmitate biosynthesis II (bacteria and plants)	1.9491625612562418e-4	1.8147536879517824e-4	1.6934880868636954e-4	1.5757193610549709e-4	158	0.5352963135142479	1
PWY-5973: cis-vaccenate biosynthesis	4.1097028251350313e-4	2.1644212339386943e-4	3.9315427928557687e-4	2.3462365475570643e-4	159	0.7201521560496411	1
PWY-5989: stearate biosynthesis II (bacteria and plants)	1.9882749924883194e-4	1.2352392877814104e-4	1.780866802760351e-4	1.217093255505849e-4	160	0.3361240778300356	1
PWY-6113: superpathway of mycolate biosynthesis	1.3325005052262166e-4	1.3635235586586294e-4	1.132834591240327e-4	1.1926861191827917e-4	161	0.5671204470042115	1
PWY-6121: 5-aminoimidazole ribonucleotide biosynthesis I	4.734525655434509e-4	2.3272534991670936e-4	4.7661802921330354e-4	2.445188781407923e-4	162	0.9634115388004949	1
PWY-6122: 5-aminoimidazole ribonucleotide biosynthesis II	4.970011851809011e-4	2.459885856755841e-4	4.980745489913315e-4	2.5815999673497515e-4	163	0.949489141608947	1
PWY-6123: inosine-5-phosphate biosynthesis I	4.1178376602251347e-4	2.1396690956366547e-4	4.3467031107292e-4	2.229498377359282e-4	164	0.5760123744025514	1
PWY-6124: inosine-5-phosphate biosynthesis II	3.9873244871652244e-4	2.1615412011786534e-4	4.1661023089659984e-4	2.1909271772910433e-4	165	0.663771194659998	1
PWY-6125: superpathway of guanosine nucleotides de novo biosynthesis II	3.358980591296878e-4	1.9134013355649043e-4	3.3322257961415186e-4	1.936266123266507e-4	166	0.8202303153179433	1
PWY-6126: superpathway of adenosine nucleotides de novo biosynthesis II	4.294372203333795e-4	1.860921086356455e-4	4.322788226061122e-4	2.2039943620975238e-4	167	0.8338963100194806	1
PWY-6147: 6-hydroxymethyl-dihydropterin diphosphate biosynthesis I	3.487420929240206e-4	2.158471323679573e-4	3.643728508180755e-4	2.3210269263067445e-4	168	0.868114130815993	1
PWY-6151: S-adenosyl-L-methionine cycle I	4.0234885909183886e-4	1.9024335982223455e-4	4.2978816908567706e-4	2.1343294556039005e-4	169	0.5350143250246061	1
PWY-6163: chorismate biosynthesis from 3-dehydroquinate	4.265927244241522e-4	2.082095176843142e-4	4.077021476033167e-4	2.333166487997891e-4	170	0.6973804053414211	1
PWY-6168: flavin biosynthesis III (fungi)	2.8336244183089024e-4	1.7937356790270528e-4	3.0092514201243947e-4	2.0455015535421862e-4	171	0.6873663692417873	1
PWY-621: sucrose degradation III (sucrose invertase)	8.897366834246377e-5	6.731426281583848e-5	8.826131215861414e-5	8.299442115780427e-5	172	0.6207619873481534	1
PWY-622: starch biosynthesis	5.0891151818688585e-6	1.8376517361698128e-5	2.4733934943539787e-6	1.0958795969244381e-5	173	0.84411122340641	1
PWY-6263: superpathway of menaquinol-8 biosynthesis II	5.997648947427049e-6	1.3371237196340881e-5	8.236984458970266e-6	1.7301961946065696e-5	174	0.30548258451124805	1
PWY-6270: isoprene biosynthesis I	1.7251520147246138e-5	3.5495037225849375e-5	2.91772839809114e-5	4.229595121873803e-5	175	0.018229784698892366	1
PWY-6277: superpathway of 5-aminoimidazole ribonucleotide biosynthesis	4.970011851809011e-4	2.459885856755841e-4	4.980745489913315e-4	2.5815999673497515e-4	176	0.949489141608947	1
PWY-6282: palmitoleate biosynthesis I (from (5Z)-dodec-5-enoate)	2.3841113387388762e-4	1.4588079219798804e-4	2.101521833352264e-4	1.3739511942762679e-4	177	0.2773959568683621	1
PWY-6284: superpathway of unsaturated fatty acids biosynthesis (E. coli)	7.961332625075095e-5	8.525104208880986e-5	7.058308591580737e-5	8.279425097414325e-5	178	0.7150281112185739	1
PWY-6285: superpathway of fatty acids biosynthesis (E. coli)	7.406302736628608e-5	1.0436771176047487e-4	5.966898231809134e-5	9.293954849788964e-5	179	0.6728236796956222	1
PWY-6305: putrescine biosynthesis IV	2.1713154834777026e-5	3.1719807593194595e-5	2.393661331693397e-5	3.195764455415694e-5	180	0.4156888012720542	1
PWY-6317: galactose degradation I (Leloir pathway)	1.648983593722767e-4	1.005404879214831e-4	1.6821292785971402e-4	1.1960739102832206e-4	181	0.7931220774586925	1
PWY-6353: purine nucleotides degradation II (aerobic)	5.6464006838201236e-5	7.08238997762418e-5	4.911119087109624e-5	6.941269691279491e-5	182	0.4955033203715401	1
PWY-6385: peptidoglycan biosynthesis III (mycobacteria)	4.353954620600396e-4	2.3176342293873518e-4	4.566813637217216e-4	2.524120893267516e-4	183	0.5685549496567488	1
PWY-6386: UDP-N-acetylmuramoyl-pentapeptide biosynthesis II (lysine-containing)	4.5172196847510527e-4	2.2427231593350426e-4	4.8644852002917337e-4	2.578013540067909e-4	184	0.3870211208135286	1
PWY-6387: UDP-N-acetylmuramoyl-pentapeptide biosynthesis I (meso-diaminopimelate containing)	4.453582835057019e-4	2.3343494341387494e-4	4.8242436806330256e-4	2.564997033880438e-4	185	0.36348446733957973	1
PWY-6396: superpathway of 2,3-butanediol biosynthesis	1.2845142164141653e-6	8.991599514899161e-6	3.0735046348868668e-6	1.6185706505580756e-5	186	0.3504480821501703	1
PWY-6470: peptidoglycan biosynthesis V (&beta;-lactam resistance)	5.020652783216002e-6	2.648380355789554e-5	1.0588637167410888e-5	4.231372020726615e-5	187	0.1333308182640173	1
PWY-6471: peptidoglycan biosynthesis IV (Enterococcus faecium)	2.4170373643600754e-4	1.7083793236606732e-4	2.50461163085136e-4	1.6805972021998052e-4	188	0.7212798779971618	1
PWY-6507: 4-deoxy-L-threo-hex-4-enopyranuronate degradation	3.715859799307938e-6	8.93817033834823e-6	8.26529875844977e-6	1.6889549872768975e-5	189	0.02423552573246104	1
PWY-6519: 8-amino-7-oxononanoate biosynthesis I	4.015374804112616e-5	5.8826663850379035e-5	2.841885981615563e-5	5.621853872387484e-5	190	0.25541862580971914	1
PWY-6527: stachyose degradation	1.2194151551378611e-4	8.802079703648052e-5	1.4289242681455854e-4	1.315145272845646e-4	191	0.42437469877455464	1
PWY-6545: pyrimidine deoxyribonucleotides de novo biosynthesis III	2.466990896912112e-5	6.0528133248812104e-5	4.882970946419327e-5	7.075306283608916e-5	192	0.0010111947008513518	0.32358230427243256
PWY-6549: L-glutamine biosynthesis III	1.4427529153476522e-5	2.4588035390516763e-5	2.0963483747693835e-5	2.82459759086976e-5	193	0.12312271516622497	1
PWY-6588: pyruvate fermentation to acetone	2.254169749045496e-5	2.5595254175409552e-5	2.369740212302709e-5	2.9916483883334486e-5	194	0.8653610360382753	1
PWY-6595: superpathway of guanosine nucleotides degradation (plants)	1.0871046331515335e-5	1.935278293693532e-5	1.3895548195855616e-5	2.629765283811858e-5	195	0.22771792362391918	1
PWY-6606: guanosine nucleotides degradation II	3.7981868222038156e-5	4.831158181942388e-5	3.588043710257494e-5	5.301952823772329e-5	196	0.8203104131532625	1
PWY-6608: guanosine nucleotides degradation III	1.2867504857437962e-4	1.0131680764454781e-4	1.4149141490114487e-4	1.1661663161740747e-4	197	0.6866707761718722	1
PWY-6609: adenine and adenosine salvage III	4.0274077295742464e-4	2.0378228093638438e-4	3.982518883644299e-4	2.041062818664672e-4	198	0.8407253503815212	1
PWY-6612: superpathway of tetrahydrofolate biosynthesis	9.52596509437406e-5	1.0371184487344253e-4	8.585622056263825e-5	1.0953311507744483e-4	199	0.5376394967435676	1
PWY-6628: superpathway of L-phenylalanine biosynthesis	1.3689577240611776e-5	4.002889310251107e-5	2.8105803549271958e-5	4.455747354879206e-5	200	0.005981310909207858	1
PWY-6629: superpathway of L-tryptophan biosynthesis	1.2493794898286195e-5	4.552250506862507e-5	2.6474775895428372e-5	5.0900044584027426e-5	201	0.007201958152667866	1
PWY-6630: superpathway of L-tyrosine biosynthesis	1.0523408017713638e-5	3.787487490466132e-5	2.0240172024215198e-5	3.972573826774487e-5	202	0.010839190741045524	1
PWY-6700: queuosine biosynthesis	4.183061763648718e-4	2.1871531834624397e-4	4.0612614931825663e-4	2.7275341764267493e-4	203	0.6812439985149248	1
PWY-6703: preQ0 biosynthesis	2.458333416831751e-4	1.3476554006061273e-4	2.324925251106969e-4	1.4809226585037901e-4	204	0.723370294597694	1
PWY-6708: ubiquinol-8 biosynthesis (prokaryotic)	2.1033291972630687e-5	4.752761923641369e-5	1.694256485548855e-5	4.141183997008955e-5	205	0.7526374082711056	1
PWY-6731: starch degradation III	2.486111235155372e-7	1.228645066482571e-6	1.2815796898840333e-6	6.257553360635643e-6	206	0.6770828936345008	1
PWY-6737: starch degradation V	2.6315584465665625e-4	1.39592283210264e-4	2.71948827918978e-4	1.5349754148596224e-4	207	0.6214902543690572	1
PWY-6748: nitrate reduction VII (denitrification)	1.8943307812946436e-6	4.459419723381647e-6	1.810790795295061e-6	4.0166014195284215e-6	208	0.5096750706587756	1
PWY-6749: CMP-legionaminate biosynthesis I	3.824921071009568e-6	1.1022191936632146e-5	2.3827989880051656e-6	5.978823374726945e-6	209	0.7331564907191717	1
PWY-6785: hydrogen production VIII	3.934675023235695e-7	1.6667306057138205e-6	1.4382496368615612e-6	8.16058823589858e-6	210	0.5742376923627364	1
PWY-6797: 6-hydroxymethyl-dihydropterin diphosphate biosynthesis II (archaea)	2.121269933421758e-6	1.4848889533952314e-5	3.4172557084120126e-6	1.6374545056731658e-5	211	0.3504480821501703	1
PWY-6803: phosphatidylcholine acyl editing	2.995337270826838e-5	5.5457049196050805e-5	2.508213451878466e-5	4.5180329899073145e-5	212	0.6195363170784964	1
PWY-6837: fatty acid beta-oxidation V (unsaturated, odd number, di-isomerase-dependent)	0	0	8.998030858669978e-7	5.906831603025776e-6	213	0.20357783337377058	1
PWY-6859: all-trans-farnesol biosynthesis	6.651460304975098e-5	5.457479922671469e-5	6.891608570659128e-5	5.70971670074021e-5	214	0.9232820836900771	1
PWY-6891: thiazole biosynthesis II (Bacillus)	1.985120015533066e-6	7.386941833884489e-6	5.944385550215929e-6	1.8453405976974366e-5	215	0.014377900227202898	1
PWY-6892: thiazole biosynthesis I (E. coli)	4.002530214852933e-6	1.0612803858919434e-5	9.70579022789264e-6	2.272536725139305e-5	216	0.011612183823036974	1
PWY-6895: superpathway of thiamin diphosphate biosynthesis II	7.712210622819533e-6	2.5348987234428567e-5	1.7317113089704577e-5	3.772980393980327e-5	217	0.015565291038667895	1
PWY-6897: thiamin salvage II	2.560705918643251e-4	1.3175326946542247e-4	2.4783848989394627e-4	1.5301553745787912e-4	218	0.8715542654912817	1
PWY-6901: superpathway of glucose and xylose degradation	3.1541301907919897e-5	4.462484419231347e-5	2.825040935362304e-5	3.398917568463487e-5	219	0.8642507055248008	1
PWY-6936: seleno-amino acid biosynthesis	3.6896271175553843e-4	1.963416003470097e-4	3.754409831054284e-4	1.9715774012295302e-4	220	0.892269534135181	1
PWY-6969: TCA cycle V (2-oxoglutarate:ferredoxin oxidoreductase)	1.427615149933271e-5	2.467025675803016e-5	1.8764326007471922e-5	2.6517045976376603e-5	221	0.2187836262561271	1
PWY-7003: glycerol degradation to butanol	1.755623329344586e-5	2.8044710841753994e-5	2.328380540487413e-5	3.3352525759085616e-5	222	0.31623086468689554	1
PWY-7013: L-1,2-propanediol degradation	7.998682071883278e-6	1.630685892027337e-5	8.896005953018158e-6	2.0026916007712777e-5	223	0.6663252454891951	1
PWY-7031: protein N-glycosylation (bacterial)	9.731952921469083e-7	3.186970227678765e-6	1.9152800467613517e-6	4.5935379616035585e-6	224	0.0257177463592435	1
PWY-7111: pyruvate fermentation to isobutanol (engineered)	5.510912049209096e-4	2.6701304547686075e-4	5.406695339544534e-4	2.7299169138347753e-4	225	0.7797816346855769	1
PWY-7115: C4 photosynthetic carbon assimilation cycle, NAD-ME type	5.727934288744216e-5	7.784754617367428e-5	3.963868953309642e-5	6.741288439249635e-5	226	0.2079872704426992	1
PWY-7117: C4 photosynthetic carbon assimilation cycle, PEPCK type	1.4922282492292607e-4	1.0715601355134313e-4	1.45683174980811e-4	1.0228391116730323e-4	227	0.7608245744787893	1
PWY-7184: pyrimidine deoxyribonucleotides de novo biosynthesis I	3.067253965534835e-4	1.942651542935936e-4	2.989566556883654e-4	1.747066164366127e-4	228	0.7914377425133959	1
PWY-7187: pyrimidine deoxyribonucleotides de novo biosynthesis II	3.0469145927865135e-4	1.7912983465180927e-4	2.9927395432993416e-4	1.6877543072659317e-4	229	0.8167800496755345	1
PWY-7196: superpathway of pyrimidine ribonucleosides salvage	2.442639987357889e-5	4.54194539806988e-5	3.052858740067189e-5	5.391047379082796e-5	230	0.17311615135026293	1
PWY-7197: pyrimidine deoxyribonucleotide phosphorylation	2.2152271799164404e-4	1.457946227628795e-4	2.165843993761516e-4	1.360176929910901e-4	231	0.8406768770836209	1
PWY-7198: pyrimidine deoxyribonucleotides de novo biosynthesis IV	1.6754420563078372e-4	1.3381314920504365e-4	1.841315037556764e-4	1.4129065005097154e-4	232	0.4619812845401258	1
PWY-7199: pyrimidine deoxyribonucleosides salvage	3.516383386587968e-4	1.8438170717078974e-4	3.5174742770808766e-4	2.0800812512260602e-4	233	0.8304695636194149	1
PWY-7200: superpathway of pyrimidine deoxyribonucleoside salvage	1.4874596032403518e-4	1.381419605825985e-4	1.609818844497182e-4	1.351805101656249e-4	234	0.6511147584996737	1
PWY-7208: superpathway of pyrimidine nucleobases salvage	2.9644370791795746e-4	1.7310928674561644e-4	2.858333293135826e-4	1.7155759656282371e-4	235	0.7299585843467586	1
PWY-7210: pyrimidine deoxyribonucleotides biosynthesis from CTP	1.0439822896140322e-5	5.413737734137959e-5	1.5342415814194532e-5	4.395633582601721e-5	236	0.03685315294992872	1
PWY-7211: superpathway of pyrimidine deoxyribonucleotides de novo biosynthesis	3.631481829734059e-5	6.78410247001443e-5	4.1024538838643795e-5	6.204405348398181e-5	237	0.16431230597315352	1
PWY-7218: photosynthetic 3-hydroxybutanoate biosynthesis (engineered)	2.792614726312348e-7	1.4210440578346149e-6	6.436157354402877e-7	3.514674847583296e-6	238	0.4228023792950998	1
PWY-7219: adenosine ribonucleotides de novo biosynthesis	5.995207820953424e-4	2.4130127418092772e-4	5.865774764816393e-4	2.8144085127203376e-4	239	0.9199613242074883	1
PWY-7220: adenosine deoxyribonucleotides de novo biosynthesis II	3.9577629629428444e-4	1.837936726544123e-4	4.164926290019367e-4	2.3497892984168913e-4	240	0.6909525661965957	1
PWY-7221: guanosine ribonucleotides de novo biosynthesis	4.811589586392025e-4	2.3018032430370175e-4	4.925597355733656e-4	2.4934228556082303e-4	241	0.8236834936452488	1
PWY-7222: guanosine deoxyribonucleotides de novo biosynthesis II	3.9577629629428444e-4	1.837936726544123e-4	4.164926290019367e-4	2.3497892984168913e-4	242	0.6909525661965957	1
PWY-7228: superpathway of guanosine nucleotides de novo biosynthesis I	3.503403164591518e-4	1.979906646807425e-4	3.4302271861536444e-4	2.0037275016021475e-4	243	0.6844514221782636	1
PWY-7229: superpathway of adenosine nucleotides de novo biosynthesis I	4.744706970187813e-4	2.033842856343579e-4	4.8017983122776166e-4	2.4275416682522757e-4	244	0.7464692701864348	1
PWY-7234: inosine-5-phosphate biosynthesis III	3.185208594109052e-4	1.9416808731630985e-4	3.1832094687657853e-4	2.0584599530438274e-4	245	0.7630432575498466	1
PWY-7237: myo-, chiro- and scillo-inositol degradation	7.530677263432613e-7	5.271474084402826e-6	4.853937630754041e-6	4.283466315324009e-5	246	0.682745107954575	1
PWY-7242: D-fructuronate degradation	3.2488423945426025e-6	7.012246991379073e-6	9.547806104977764e-6	1.7546327255025617e-5	247	0.007412453881934606	1
PWY-724: superpathway of L-lysine, L-threonine and L-methionine biosynthesis II	3.0504695546410064e-4	1.6721964489354978e-4	3.2003429509580426e-4	1.8342782688600428e-4	248	0.45738999992051416	1
PWY-7254: TCA cycle VII (acetate-producers)	1.1722990752050273e-5	1.7369036194373507e-5	1.061712550231414e-5	1.9461622600984086e-5	249	0.8427713626965221	1
PWY-7279: aerobic respiration II (cytochrome c) (yeast)	6.32936661308299e-5	9.690065378230458e-5	5.925268603405826e-5	8.742125529515434e-5	250	0.8295419052483817	1
PWY-7282: 4-amino-2-methyl-5-phosphomethylpyrimidine biosynthesis (yeast)	1.407449712261895e-4	1.1023378887127745e-4	1.2757921227356456e-4	1.1185586240325113e-4	251	0.504443301881974	1
PWY-7323: superpathway of GDP-mannose-derived O-antigen building blocks biosynthesis	8.636668286131506e-7	6.045667800292048e-6	4.696882890555577e-6	2.6719597755202313e-5	252	0.17461221324029044	1
PWY-7328: superpathway of UDP-glucose-derived O-antigen building blocks biosynthesis	3.993456600345671e-5	4.220025155185981e-5	4.32135383598596e-5	4.571112493271196e-5	253	0.6478206100094954	1
PWY-7357: thiamin formation from pyrithiamine and oxythiamine (yeast)	2.535943190339059e-4	1.2969489716101808e-4	2.4149751487852165e-4	1.4988809782039372e-4	254	0.6061434167121039	1
PWY-7371: 1,4-dihydroxy-6-naphthoate biosynthesis II	2.064715008712905e-6	6.6595722339849444e-6	3.5292546750955523e-06	9.985635428015274e-6	255	0.22688975486825022	1
PWY-7383: anaerobic energy metabolism (invertebrates, cytosol)	8.706294477950038e-5	8.832333422122631e-5	8.186310753059864e-5	7.443679113937438e-5	256	0.8634557066289814	1
PWY-7384: anaerobic energy metabolism (invertebrates, mitochondrial)	1.4409435548446332e-6	5.792876054457895e-6	0	0	257	0.01785167158639113	1
PWY-7388: octanoyl-[acyl-carrier protein] biosynthesis (mitochondria, yeast)	2.0041225964046363e-4	1.2944060753825493e-4	1.852343086453274e-4	1.2029231976747249e-4	258	0.45876587227521665	1
PWY-7389: superpathway of anaerobic energy metabolism (invertebrates)	2.000750140358001e-6	7.969806062815436e-6	0	0	259	0.01785167158639113	1
PWY-7391: isoprene biosynthesis II (engineered)	1.095310532901453e-6	5.36662087376362e-6	3.86601673855753e-7	2.806002496206158e-6	260	0.510221113444949	1
PWY-7392: taxadiene biosynthesis (engineered)	1.0176357861266376e-5	2.507542305519919e-5	2.275502931500775e-5	3.4518937864676895e-5	261	0.0032128724443961565	1
PWY-7400: L-arginine biosynthesis IV (archaebacteria)	1.588181879209789e-4	1.143114422814538e-4	1.6375806502318306e-4	1.1589917157752619e-4	262	0.8987334928978132	1
PWY-7456: mannan degradation	9.209443434746904e-6	1.9864044454907286e-5	1.7448851770218837e-5	2.6429514024705427e-5	263	0.03402723191462588	1
PWY-7539: 6-hydroxymethyl-dihydropterin diphosphate biosynthesis III (Chlamydia)	2.919401931634695e-4	1.9758341467912818e-4	3.1363773538521146e-4	2.102765248153087e-4	264	0.6274137568894238	1
PWY-7560: methylerythritol phosphate pathway II	1.5915373430516018e-5	3.231960086134599e-5	2.7259434942282834e-5	3.92414295049634e-5	265	0.016377634962138482	1
PWY-7663: gondoate biosynthesis (anaerobic)	4.0468820725605807e-4	2.0644673117632123e-4	3.8873511883068734e-4	2.1752979805665182e-4	266	0.7497799762369928	1
PWY-7664: oleate biosynthesis IV (anaerobic)	2.5114781589076306e-4	1.5064381115165946e-4	2.2233611022756558e-4	1.42579642772618e-4	267	0.26973561552805037	1
PWY-821: superpathway of sulfur amino acid biosynthesis (Saccharomyces cerevisiae)	2.248765366773774e-6	7.439662255851521e-6	2.1956676206617435e-6	1.0860467942587671e-5	268	0.8931862176132128	1
PWY-841: superpathway of purine nucleotides de novo biosynthesis I	3.665001132272113e-4	2.066449337615844e-4	3.6291833733835224e-4	1.9559110629401708e-4	269	0.9268644841001168	1
PWY-922: mevalonate pathway I	3.114244211828969e-5	3.9642244958544704e-5	4.131670315182442e-5	6.427000117917704e-5	270	0.30565451337462213	1
PWY0-1061: superpathway of L-alanine biosynthesis	9.620136927049267e-5	1.2290132514254385e-4	5.856345044153557e-5	9.917738200996174e-5	271	0.07391770721026916	1
PWY0-1241: ADP-L-glycero-&beta;-D-manno-heptose biosynthesis	9.874561215462104e-5	7.775698382322271e-5	9.857522805856715e-5	8.083852061307883e-5	272	0.8571465066121866	1
PWY0-1261: anhydromuropeptides recycling	1.0894079694800596e-4	1.259771906022889e-4	7.97626217430535e-5	1.137605502916638e-4	273	0.21411670932138568	1
PWY0-1296: purine ribonucleosides degradation	2.747582677957972e-4	1.4700734637558904e-4	2.648999608465327e-4	1.4285517992703562e-4	274	0.9147529048883046	1
PWY0-1297: superpathway of purine deoxyribonucleosides degradation	8.932460538943125e-5	7.860158802175458e-5	1.080399861606124e-4	7.510249468764161e-5	275	0.1825651188628452	1
PWY0-1298: superpathway of pyrimidine deoxyribonucleosides degradation	1.0324174377914982e-4	6.906346283258195e-5	1.108287801464843e-4	7.594111366929255e-5	276	0.6088664462324811	1
PWY0-1319: CDP-diacylglycerol biosynthesis II	2.7605563435275645e-4	1.707863311008869e-4	2.6937521092520604e-4	1.7159337102189517e-4	277	0.7915023788015926	1
PWY0-1415: superpathway of heme biosynthesis from uroporphyrinogen-III	2.6036368829132877e-5	3.3889923314237025e-5	1.5634307879210526e-5	2.587299990323388e-5	278	0.10755325764342845	1
PWY0-1479: tRNA processing	9.358576394523591e-5	1.1710951792310251e-4	6.663314268552557e-5	1.1000891343200238e-4	279	0.12362567720394164	1
PWY0-1586: peptidoglycan maturation (meso-diaminopimelate containing)	4.5486555347744263e-4	2.9664927646731666e-4	4.103492029750822e-4	2.609254664574852e-4	280	0.46028800301130496	1
PWY0-162: superpathway of pyrimidine ribonucleotides de novo biosynthesis	2.0931288008658756e-4	1.4754923149549377e-4	2.1363755240874283e-4	1.5093484181259769e-4	281	0.9651317493567494	1
PWY0-166: superpathway of pyrimidine deoxyribonucleotides de novo biosynthesis (E. coli)	3.4214192051727955e-4	2.0398730606071473e-4	3.377172671171589e-4	1.8628854176260258e-4	282	0.7948073780789807	1
PWY0-781: aspartate superpathway	1.1637671565166629e-4	1.0491143771377233e-4	1.1398556296589788e-4	1.0501179281014062e-4	283	0.9680257244225113	1
PWY0-845: superpathway of pyridoxal 5-phosphate biosynthesis and salvage	6.178161072290088e-5	8.248172770402464e-5	5.700171125003229e-5	8.461039591290178e-5	284	0.9365200897948875	1
PWY0-862: (5Z)-dodec-5-enoate biosynthesis	2.3784717526712535e-4	1.460948174245357e-4	2.097442920030406e-4	1.360893749977159e-4	285	0.27647822012654005	1
PWY1F-823: leucopelargonidin and leucocyanidin biosynthesis	0	0	2.0821215528897698e-6	1.3693778919813102e-5	286	0.02376945586729734	1
PWY1G-0: mycothiol biosynthesis	1.9318408773281817e-7	1.3522886141297262e-6	1.5091190061176508e-6	8.344716867370132e-6	287	0.09049794816702145	1
PWY4FS-7: phosphatidylglycerol biosynthesis I (plastidic)	1.8351632603082384e-4	1.380425975204931e-4	1.8632399820552284e-4	1.3213301438624764e-4	288	0.8990123335765616	1
PWY4FS-8: phosphatidylglycerol biosynthesis II (non-plastidic)	1.7679108165184163e-4	1.3868473008365703e-4	1.8142267440592383e-4	1.3106401574413382e-4	289	0.8404208866292452	1
PWY4LZ-257: superpathway of fermentation (Chlamydomonas reinhardtii)	1.5580257059425415e-5	2.516197556327164e-5	1.8142633256812883e-5	3.1310348939661653e-05	290	0.3762077875374906	1
PWY66-389: phytol degradation	3.6993896742350775e-5	6.521372024892872e-5	2.4519130889682333e-5	4.507732463304268e-5	291	0.7509706540981698	1
PWY66-398: TCA cycle III (animals)	5.801369387663372e-6	1.4806896806789463e-5	5.079999914578552e-6	1.23900297906664e-5	292	0.6432620781207172	1
PWY66-399: gluconeogenesis III	1.087005693746495e-4	9.452531646104909e-5	1.0990498287327257e-4	8.45805084870446e-5	293	0.8876962557957327	1
PWY66-400: glycolysis VI (metazoan)	2.9743094619056026e-4	1.5779527809294444e-4	2.8102054623127564e-4	1.5766576034843878e-4	294	0.45491577647218134	1
PWY66-409: superpathway of purine nucleotide salvage	1.5497215215131536e-4	1.4249080742642276e-4	1.801954999639979e-4	1.221583822274215e-4	295	0.2322004390685944	1
PWY66-422: D-galactose degradation V (Leloir pathway)	1.929572072933563e-4	1.0018620247782313e-4	1.87385220058253e-4	1.3095399495103552e-4	296	0.4406340254830859	1
PWYG-321: mycolate biosynthesis	2.2369727162273342e-4	1.524685111976287e-4	1.9875831325409887e-4	1.4158918632256262e-4	297	0.33564479280325416	1
PYRIDNUCSAL-PWY: NAD salvage pathway I	2.10807202490093e-5	2.7539916916958527e-5	2.5141229455490915e-5	3.3990406125896244e-5	298	0.5357210580067073	1
PYRIDNUCSYN-PWY: NAD biosynthesis I (from aspartate)	1.4466954365572604e-4	1.2356564833449477e-4	1.5227495283875677e-4	1.3910907554103805e-4	299	0.7341998863953596	1
PYRIDOXSYN-PWY: pyridoxal 5-phosphate biosynthesis I	6.227868282980733e-5	9.523525734185448e-5	5.686202705815426e-5	9.926632435941381e-5	300	0.8919288284341419	1
REDCITCYC: TCA cycle VIII (helicobacter)	8.220057012296198e-6	1.3452088266602456e-5	7.304477934619768e-6	1.1347887703194855e-5	301	0.9672671757503042	1
RHAMCAT-PWY: L-rhamnose degradation I	5.11205165288991e-7	2.4026781355841028e-6	3.843214505574765e-6	1.5136525541371574e-5	302	0.013076611613869827	1
RIBOSYN2-PWY: flavin biosynthesis I (bacteria and plants)	2.9588811041409563e-4	1.8134509366739328e-4	3.1222418465846294e-4	2.0892970106372504e-4	303	0.7118008954667596	1
RUMP-PWY: formaldehyde oxidation I	1.1131958474683544e-6	7.7923709322785e-6	2.236824095550359e-6	1.5543015283801992e-5	304	0.682745107954575	1
SALVADEHYPOX-PWY: adenosine nucleotides degradation II	5.056709673949637e-5	7.780129120285783e-5	3.8154274948395385e-5	7.090836965990877e-5	305	0.43703647084412367	1
SER-GLYSYN-PWY: superpathway of L-serine and glycine biosynthesis I	1.9881839529345115e-4	1.322273198657411e-4	2.2090631808146193e-4	1.551814889876387e-4	306	0.5036489498949765	1
SO4ASSIM-PWY: sulfate reduction I (assimilatory)	2.9819579111873924e-5	5.796826612373436e-5	2.5704338042290408e-5	5.017437658795034e-5	307	0.8803804809590938	1
SULFATE-CYS-PWY: superpathway of sulfate assimilation and cysteine biosynthesis	3.813954863067915e-5	6.580173456825971e-5	3.3193386761341004e-5	5.932523916890375e-5	308	0.669982136129466	1
TCA-GLYOX-BYPASS: superpathway of glyoxylate bypass and TCA	2.0736609313534275e-6	1.4515626519474004e-5	4.576920149736249e-6	1.5046499147838045e-5	309	0.009039340319513431	1
TCA: TCA cycle I (prokaryotic)	6.806726735298709e-5	8.781350046115733e-5	7.127979175711651e-5	8.81479319630136e-5	310	0.49196421601703977	1
TEICHOICACID-PWY: teichoic acid (poly-glycerol) biosynthesis	7.878422825977024e-6	1.2560788821369744e-5	1.1947784125512953e-5	1.671207459733024e-5	311	0.2065134707155626	1
THISYN-PWY: superpathway of thiamin diphosphate biosynthesis I	1.5478225423375834e-5	3.6611543277303934e-5	2.9101167255583293e-5	4.5710883483167295e-5	312	0.014414157885011889	1
THISYNARA-PWY: superpathway of thiamin diphosphate biosynthesis III (eukaryotes)	2.038568341184111e-4	1.268315656323923e-4	1.9593359542262656e-4	1.4260847433554606e-4	313	0.6272915347878312	1
THRESYN-PWY: superpathway of L-threonine biosynthesis	3.3074491625901864e-4	1.616240259325345e-4	3.4474826985906047e-4	1.6855442482997476e-4	314	0.4445174476047547	1
TRNA-CHARGING-PWY: tRNA charging	4.551062424056246e-4	2.119362968163363e-4	4.6860450663493747e-4	2.466295507342136e-4	315	0.7006241325514888	1
TRPSYN-PWY: L-tryptophan biosynthesis	2.705845565651646e-4	1.5968545026944148e-4	2.6569203618495e-4	1.4774697523662432e-4	316	0.9512204284590079	1
UBISYN-PWY: superpathway of ubiquinol-8 biosynthesis (prokaryotic)	8.829442108359847e-7	4.436326621890117e-6	2.6889507007715775e-6	1.630697320361163e-5	317	0.4228023792950998	1
UDPNACETYLGALSYN-PWY: UDP-N-acetyl-D-glucosamine biosynthesis II	3.6672403295639582e-6	2.308773071569144e-5	7.282321662520276e-6	2.4473791340117733e-5	318	0.01879998926939478	1
UDPNAGSYN-PWY: UDP-N-acetyl-D-glucosamine biosynthesis I	3.931888877369262e-4	1.991190014297029e-4	3.995554422418954e-4	2.0489038543851555e-4	319	0.9164934863290217	1
VALSYN-PWY: L-valine biosynthesis	4.548883097710732e-4	2.200635560954072e-4	4.474633420336913e-4	2.1883090530889888e-4	320	0.9442725341571084	1
